# Supplementary material for: Sleep Quality and Bariatric Surgery—Can We Treat Sleep Disturbances and Insomnia in Patients with Obesity with Laparoscopic Sleeve Gastrectomy?
Source: J Clin Med. 2024 Aug 15;13(16):4820. doi: 10.3390/jcm13164820 (PMC11355848; doi:10.3390/jcm13164820)
Supplement: Supplementary file 1 [file jcm-13-04820-s001.zip]

Archive with 1 entries (1 files):
- jcm-3099915-supplementary.pdf
